# Supplementary material for: Structural analysis reveals TLR7 dynamics underlying antagonism
Source: Nat Commun. 2020 Oct 15;11:5204. doi: 10.1038/s41467-020-19025-z (PMC7562955; doi:10.1038/s41467-020-19025-z)
Supplement: Supplementary file 3 — Source Data File [file 41467_2020_19025_MOESM3_ESM.xlsx]

## Sheet: Fig1c
Dose-response curves for the inhibition of human TLR7 activity by Cpd-5, Cpd-6, Cpd-7 and HCQ (positive control) measured by reporter gene assay with R848 (200 nM) as stimulating agent. Data are representative tests with three replicates.
Concentration (nM)	0.0001	0.001	0.003	0.01	0.03	0.1	0.3	1	3	10	30	100
Log [concentraion (µM)]	-4	-3	-2.52288	-2	-1.52288	-1	-0.522879	0	0.477121	1	1.47712	2
Cpd-5	2.06702	1.898	1.87885	1.8207	1.85335	1.8291	1.98565	1.7924	1.5762	1.16165	0.68565	0.7605
Cpd-6	1.98267	1.90677	1.64332	1.35412	0.844575	0.339275	0.177125	0.006275	-0.011375	-0.023425	-0.031975	-0.048425
Cpd-7	1.98267	1.71782	1.52832	1.17917	0.591725	0.127125	0.016925	-0.021075	-0.032775	-0.029075	-0.037025	-0.016925
HCQ	1.97705			1.7427	1.68365	1.7194	1.68065	1.5856	1.33825	1.10945	0.2449	0.0133
				a

## Sheet: Fig1d
Dose-response relationship between Cpd-7 and R848 measured by human TLR7 reporter gene assay. Data are representative tests with three replicates.
	Log10 concentration [R848 (µM)]
Cpd-7 concentration	3	2.47712	2	1.47712	1	0.477121	0	-0.522879	-1	-1.52288	-2
0 µM	100	103.965	104.5	104.17	93.4239	57.7346	18.0131	3.02454	1.66238	1.03799	-0.354514
0.001 µM	101.38	104.681	104.508	103.082	91.3639	53.0748	15.1994	2.98302	1.3957	1.22004	0.0958145
0.003 µM	101.934	102.967	104.173	102.689	90.4952	48.0206	11.9465	2.07279	1.33182	1.33502	-0.415196
0.01 µM	101.214	104.738	103.488	102.466	85.6135	40.6333	8.48118	1.93386	0.953354	1.28871	-0.63557
0.03 µM	100.642	104.88	103.604	101.402	76.5031	25.7326	4.36435	1.95462	1.17852	1.20567	-0.354514
0.1 µM	99.2702	105.195	103.066	89.5722	46.2209	8.9858	3.48286	1.69113	1.37654	1.49471	-0.11338
0.3 µM	99.9984	104.981	94.1266	56.9825	15.5922	3.62818	1.80291	2.98782	1.0827	0.392839	-0.266684
1 µM	98.5819	94.6679	58.664	15.4645	3.31838	1.86998	1.86519	2.20054	1.343	0.627585	-0.362498
3 µM	88.3569	59.4864	17.1093	4.37872	1.93545	2.03446	1.3957	2.49437	1.78215	0.937385	-0.146916
10 µM	50.3984	13.6775	3.27526	2.63171	1.48672	1.93545	1.16095	2.05522	1.30148	0.475879	-0.688268
30 µM	8.59296	2.28518	2.07758	3.33434	2.31552	2.2708	1.6017	2.67642	1.49311	0.761725	-0.570096
100 µM	0.311397	1.52984	1.63044	2.55825	1.12742	2.52791	1.31905	1.86519	1.00446	0.568499	-0.713818

## Sheet: Fig1e
TLR7 inhibition assay in primary human PBMCs. PBMCs were pretreated by DMSO, Cpd-6 or Cpd-7 for 3 hours before 20-hour stimulation by DMSO (none) or R848. Secreted IFN-α levels quantified by ELISA were shown. n = 3
	Activator	Antagonist	IFN-α (pg/mL)	Mean IFN-α (pg/mL)
	None	DMSO	0	0
	None	DMSO	0
	None	DMSO	0
	None	Cpd-6 (2.5 μM)	0	0
	None	Cpd-6 (2.5 μM)	0
	None	Cpd-6 (2.5 μM)	0
	None	Cpd-7 (2.5 μM)	0	0
	None	Cpd-7 (2.5 μM)	0
	None	Cpd-7 (2.5 μM)	0
	R848 (200 nM)	DMSO	420.065	343.338
	R848 (200 nM)	DMSO	352.471
	R848 (200 nM)	DMSO	257.479
	R848 (200 nM)	Cpd-6 (2.5 μM)	0	0
	R848 (200 nM)	Cpd-6 (2.5 μM)	0
	R848 (200 nM)	Cpd-6 (2.5 μM)	0
	R848 (200 nM)	Cpd-7 (2.5 μM)	0	0
	R848 (200 nM)	Cpd-7 (2.5 μM)	0
	R848 (200 nM)	Cpd-7 (2.5 μM)	0

## Sheet: Fig2b
		Crosslinking assay of ligand-induced dimerization of TLR7 at neutral or acidic pH conditions
															Quantitative analysis of the SDS-PAGE gel image. The densities of the band areas corresponding to the dimeric and monomeric TLR7 were calculated respectively.
		Figure 2b Intact SDS-PAGE gel (CBB stain) not adjusted							Figure 2b Intact SDS-PAGE gel (CBB stain) adjusted; This one is displayed in the maintext
																		Band intensity
															pH	Lane	Ligand	Dimer	Monomer
															pH 5.0	1	None	7787.6	16974.4
															pH 5.0	2	Cpd-3+	16031.2	5165.8
															pH 5.0	3	Cpd-3++	16425.6	4634.68
															pH 5.0	4	Cpd-6+	8170.97	16240
															pH 5.0	5	Cpd-6++	8032.26	12976
															pH 5.0	6	Cpd-7+	8301.55	16518.6
															pH 5.0	7	Cpd-7++	8600.5	15510.2
															pH 7.0	8	None	8720.79	18990.7
															pH 7.0	9	Cpd-3+	17958.5	7371.24
															pH 7.0	10	Cpd-3++	17537.6	7105.24
															pH 7.0	11	Cpd-6+	10536.9	14418
															pH 7.0	12	Cpd-6++	14285.1	11832.4
															pH 7.0	13	Cpd-7+	9334.79	16326.2
															pH 7.0	14	Cpd-7++	12602.5	14640.4
		Assignments of each lane (ImageJ)							Plot of each lane (ImageJ)

## Sheet: Fig4a
Pharmacokinetics of Cpd-7 following oral administration of a single 100 mg kg-1 dose in NZB/W F1 mice. Data are mean ± s.d. (n = 3).
	Administration group			Concentration (ng/mL)
	UAlb30 'Cpd-7 (DSR-139970) 100mg/kg, po	ID	Time (h)	3	6	24
		7		2650	658	8.33
		8		3240	948	10
		9		2770	525	7.55
		Mean		2890	710	8.63
		SD		310	216	1.25

## Sheet: Fig4b
Time course of proteinuria with oral administration of 100 mg kg-1 of Cpd-7 (once or twice daily) or vehicle in NZB/W F1 mice. (n = 6 per group).
	Control	0 wk	1 wk	2 wk	3 wk	4 wk
Vehicle	39.8239	1273.66	24700.5	42025.6	42831	34162.5
Cpd-7 (Q.D.)	39.8239	1780.69	10042.5	9132.17	6691.2	3804.5
Cpd-7 (B.I.D)	39.8239	1719.93	7204.47	747.004	150.896	121.042
s.d.
Vehicle	0	1313.06	26005.8	32042.8	41316.2	31662
Cpd-7 (Q.D.)	0	1175.42	20863.7	20657.7	14565.1	8030.33
Cpd-7 (B.I.D)	0	903.7	9425.6	1324.13	103.369	73.0291
P, Cpd-7 (Q.D.)				0.0375	0.0494
P, Cpd-7 (B.I.D)				0.0494	0.0154	0.0068

## Sheet: Fig4c
Survival rate of mice treated in B with 100 mg kg-1 of Cpd-7 (once or twice daily), or vehicle (n = 6 per group)
n	6	6	6
Day	Vehicle (%)	Cpd-7 (Q.D.) (%)	Cpd-7 (B.I.D.) (%)
0	100	100	100
1	100	100	100
2	100	100	100
3	100	100	100
4	100	100	100
5	100	100	100
6	100	100	100
7	100	100	100
8	100	100	100
9	100	100	100
10	100	100	100
11	100	100	100
12	100	100	100
13	100	100	100
14	100	100	100
15	100	100	100
16	100	100	100
17	100	100	100
18	100	100	100
18	83.3333	100	100
19	83.3333	100	100
19	66.6667	100	100
20	66.6667	100	100
21	66.6667	100	100
22	66.6667	100	100
23	66.6667	100	100
24	66.6667	100	100
25	66.6667	100	100
26	66.6667	100	100
26	50	100	100
27	50	100	100
28	50	100	100
P		0.0431	0.0431

## Sheet: Fig4e
Glomerular lesion score of the group given Cpd-7 100 mg kg-1 (once or twice daily) or vehicle, n = 6
	Group	Histological score	Mean	s.d.	P
	Vehicle	4	3.33333	0.816497	n/a
	Vehicle	3
	Vehicle	2
	Vehicle	4
	Vehicle	4
	Vehicle	3
	Cpd-7 (Q.D.)	0	1	1.26491	0.0361
	Cpd-7 (Q.D.)	0
	Cpd-7 (Q.D.)	2
	Cpd-7 (Q.D.)	1
	Cpd-7 (Q.D.)	0
	Cpd-7 (Q.D.)	3
	Cpd-7 (B.I.D.)	0	0.333333	0.516398	0.0043
	Cpd-7 (B.I.D.)	0
	Cpd-7 (B.I.D.)	0
	Cpd-7 (B.I.D.)	1
	Cpd-7 (B.I.D.)	0
	Cpd-7 (B.I.D.)	1

## Sheet: Supplementary fig 2
Supplementary fig 2a
Dose-response curves for the inhibition of human TLR8 activity by Cpd-5, Cpd-6, Cpd-7, and CU-CPT8m (positive control) measured by reporter gene assay with R848 (30 mM) as stimulating agent. Data are representative tests with three replicates.
Concentration (nM)	0.0001	0.001	0.003	0.01	0.03	0.1	0.3	1	3	10	30	100
Log[concentration (nM)]	-4	-3	-2.52288	-2	-1.52288	-1	-0.522879	0	0.477121	1	1.47712	2
Cpd-5	2.52045	2.344	2.31605	2.3178	2.3193	2.30865	2.40365	2.34165	2.269	2.216	2.0417	2.1673
Cpd-6	2.3942	2.34028	2.27637	2.19882	2.18122	2.24103	2.30993	2.21782	2.15922	2.04032	1.85913	1.33072
Cpd-7	2.3942	2.22132	2.20093	2.19893	2.25022	2.18642	2.29683	2.27202	2.17793	2.07133	1.90888	1.67843
CU-CPT8m	2.23065	2.09127	2.05912	2.10337	1.97427	1.53328	0.674725	0.064275	0.003375	-0.001775	-0.001325	-0.001475
Supplementary fig 2b
Dose-response curves for the inhibition of human TLR9 activity of Cpd-5, Cpd-6, Cpd-7, and HCQ (positive control) measured by reporter gene assay with CpG2006 (500 nM) as stimulating agent. Data are representative tests with three replicates.
Concentration (nM)	0.0001	0.001	0.003	0.01	0.03	0.1	0.3	1	3	10	30	100
Log[concentration (nM)]	-4	-3	-2.52288	-2	-1.52288	-1	-0.522879	0	0.477121	1	1.47712	2
Cpd-5	0.382325	0.40205	0.45405	0.4157	0.42235	0.4068	0.41925	0.36125	0.3381	0.3129	0.2475	0.23575
Cpd-6	0.381575	0.370975	0.377125	0.368925	0.382625	0.383575	0.371975	0.375175	0.317575	0.264975	0.068925	0.018375
Cpd-7	0.381575	0.394375	0.421375	0.420875	0.404775	0.396325	0.379925	0.365475	0.318325	0.203375	0.050025	-0.002975
HCQ	0.354925			0.3663	0.32715	0.29115	0.19845	0.0758	0.0184	-0.013	-0.01145	-0.00085
Supplementary fig 2c
Dose-response curves for the activation of human TLR7 activity by Cpd-5, Cpd-6, Cpd-7 and R848 (positive control) measured by reporter gene assay. Data are representative tests with three replicates.
Concentration (nM)	0.001	0.003	0.01	0.03	0.1	0.3	1	3	10	30	100
Log[concentration (nM)]	-3	-2.52288	-2	-1.52288	-1	-0.522879	0	0.477121	1	1.47712	2
Cpd-5	-0.0519	-0.05305	-0.08885	-0.06455	-0.0507	-0.02125	-0.05725	-0.0655	-0.0852	-0.0846	-0.0973
Cpd-6	-0.07495	-0.076	-0.11385	-0.0956	-0.074	-0.01435	-0.0641	-0.07475	-0.1166	-0.10975	-0.11995
Cpd-7	-0.0428	-0.04595	-0.10015	-0.06165	-0.0434	-0.02775	-0.0578	-0.0693	-0.1036	-0.0961	-0.09835
R848	-0.0355	-0.0898	-0.0215	0.2447	1.76025	3.12405	3.25025	3.17195	3.25025	3.23435	3.25025

## Sheet: Supplementary fig 3
Dose-response relationship between Cpd-6 and R848 measured by human TLR7 reporter gene assay. Data are representative tests with three replicates.
	Log10 concentration [R848 (µM)]
Cpd-6 concentration	-2	-1.52288	-1	-0.522879	0	0.477121	1	1.47712	2	2.47712	3
0 µM	0.524814	1.08067	1.0245	1.93886	13.671	50.9447	87.7578	99.8411	102.274	102.502	100
0.001 µM	-0.140443	0.29567	0.77909	1.19155	12.4492	42.5203	87.7267	99.7073	100.849	102.716	99.4752
0.003 µM	-0.251319	0.0546989	0.715521	0.669692	9.92268	37.8265	84.946	98.5645	102.64	101.614	100.614
0.01 µM	-0.413938	0.436113	0.522597	0.944665	8.79027	40.2096	84.2134	99.3007	102.005	102.716	100.847
0.03 μM	-0.433156	0.695563	0.484159	0.608341	5.41815	30.967	78.9683	96.5761	100.618	102.524	99.9224
0.1 μM	-0.147096	0.643821	0.491551	0.0303062	1.81763	11.9813	58.4894	91.4766	100.668	102.716	98.9371
0.3 μM	-0.398415	0.261668	0.337064	-0.0162618	0.545511	4.00633	31.2508	73.4318	95.1399	101.486	99.1034
1 μM	-0.428721	0.407285	0.783525	-0.0354804	0.164836	0.675606	11.4786	45.6507	84.5912	96.6131	99.4242
3 μM	-0.398415	0.181098	0.388067	-0.0923968	-0.167054	-0.331889	1.14498	10.9886	45.7638	76.6561	93.6623
10 μM	-0.694085	0.515944	0.605384	0.0850051	-0.3585	0.0088701	-0.33115	1.48278	7.63346	30.5109	70.7738
30 μM	-0.910663	0.159662	0.0561773	-0.208447	-0.820484	-0.167054	-0.393241	0.703694	0.555859	4.17782	28.3207
100 μM	-0.552903	1.06293	0.612037	-0.0147835	-0.415416	-0.345934	-0.671171	0.866313	0.538119	4.48531	25.5163

[truncated: 3 more sheets: Supplementary fig 4, Supplementary fig 5,6,11, Supplementary fig 16]
